# Supplementary material for: IgG1 and IgG4 antibodies against Aedes aegypti salivary proteins and risk for dengue infections
Source: PLoS One. 2019 Jan 2;14(1):e0208455. doi: 10.1371/journal.pone.0208455 (PMC6314615; doi:10.1371/journal.pone.0208455)
Supplement: S1 File — (XLSX) [file pone.0208455.s001.xlsx]

## Sheet: Sheet1
Figure #	Mean	SD	SE	Statistical method used	P-value/r correlation	Effective
Fig. 1A/ IgG4 Ocana
1 - 4 years	0.08533	0.1202	0.03469	Non parametric Spearman correlation method	P = 0.016 r = -0.27	10
5 - 9 years	0.2554	0.5062	0.1687			19
10 - 14 years	0.148	0.2147	0.05208			10
15 - 19 years	0.06391	0.05926	0.01787			8
20 - 34 years	0.041	0.06803	0.0165			7
35 - 54 years	0.03727	0.05253	0.01584			9
>54 years	0.0164	0.01322	0.005913			6
Fig. 1B/ IgG1 Ocana
1 - 4 years	0.03117	0.03419	0.009871	Non parametric Spearman correlation method	P = 0.236 r = -0.13	10
5 - 9 years	0.05167	0.03456	0.01152			19
10 - 14 years	0.04165	0.03629	0.0088			10
15 - 19 years	0.02882	0.02047	0.006173			8
20 - 34 years	0.02571	0.02209	0.005357			7
35 - 54 years	0.03291	0.04015	0.0121			9
>54 years	0.0262	0.01059	0.004737			6
Fig. 1C/ IgG4 Los Patios
1 - 4 years	1.533	2.072	0.6552	Non parametric Spearman correlation method	P = 0.339 r = -0.12	10
5 - 9 years	2.28	2.064	0.4734			19
10 - 14 years	1.483	1.861	0.5884			10
15 - 19 years	1.106	1.248	0.4412			8
20 - 34 years	1.308	1.409	0.5326			7
35 - 54 years	0.6148	0.6557	0.2186			9
>54 years	0.82	0.7678	0.3135			6
Fig. 1D/ IgG1 Los Patios
1 - 4 years	0.0636	0.0522	0.01651	Non parametric Spearman correlation method	P = 0.302 r = -0.13	10
5 - 9 years	0.05179	0.04112	0.009434			19
10 - 14 years	0.0521	0.04317	0.01365			10
15 - 19 years	0.08163	0.09135	0.0323			8
20 - 34 years	0.06314	0.08958	0.03386			7
35 - 54 years	0.03256	0.02176	0.007254			9
>54 years	0.0485	0.05059	0.02065			6
Fig. 2A/ IgG4
Ag (-)	0.5628	1.073	0.1409	Man-Whitney test	P = 0.304	58
Ag (+)	0.4129	0.7291	0.08593			72
IgM (-)	0.1692	0.349	0.0358	Man-Whitney test	P = 0.003	95
IgM (+)	0.9729	0.7699	0.2223			12
IgG (-)	0.1036	0.2663	0.0432	Man-Whitney test	P = 0.024	38
IgG (+)	0.3451	0.553	0.06658			69
Fig. 2B/ IgG1
Ag (-)	0.04524	0.0387	0.005082	Man-Whitney test	P = 0.038	58
Ag (+)	0.0405	0.05216	0.006147			72
IgM (-)	0.03583	0.03246	0.00333	Man-Whitney test	P = 0.324	95
IgM (+)	0.03992	0.05035	0.01454			12
IgG (-)	0.02618	0.02182	0.00354	Man-Whitney test	P = 0.029	38
IgG (+)	0.04186	0.03901	0.004696			69
Fig. 2C/ IgG4 and IgG1
DENV+_SGE IgG4	1.266	0.7316	0.2987	Man-Whitney test	P=0.001	6
DENV-_SGE IgG4	0.02267	0.02028	0.008281			6
DENV+_SGE IgG1	0.05017	0.06463	0.02638	Man-Whitney test	P=0.482	6
DENV-_SGE IgG1	0.03083	0.02028	0.00828			6
Fig. 2D/ IgG4
IgG(-) IgM(-) Ag(+) PCR(+)	0.2861	0.519	0.173	One way ANOVA/ Tukey's multiple comparisons test	P = 0.001	9
IgG(-) IgM(-) Ag(-) PCR(-)	0.02	0.01664	0.009609			3
IgG(-) IgM(+) Ag(-) PCR(-)	0.006	0	0			1
IgG(+) IgM(+) Ag(+) PCR(+)	1.266	0.7316	0.2987			6
IgG(+) IgM(+) Ag(-) PCR(-)	0.648	0.9136	0.646			2
IgG(+) IgM(-) Ag(+) PCR(+)	0.3896	0.5218	0.165			10
IgG(+) IgM(-) Ag(-) PCR(-)	0.1683	0.4071	0.08311			24
Fig. 2E/ IgG1
IgG(-) IgM(-) Ag(+) PCR(+)	0.01956	0.01572	0.005239	One way ANOVA/ Tukey's multiple comparisons test	P = 0.345	9
IgG(-) IgM(-) Ag(-) PCR(-)	0.03467	0.004509	0.002603			3
IgG(-) IgM(+) Ag(-) PCR(-)	0.003	0	0			1
IgG(+) IgM(+) Ag(+) PCR(+)	0.05017	0.06463	0.02638			6
IgG(+) IgM(+) Ag(-) PCR(-)	0.05	0.06081	0.043			2
IgG(+) IgM(-) Ag(+) PCR(+)	0.0548	0.04293	0.01358			10
IgG(+) IgM(-) Ag(-) PCR(-)	0.05179	0.03445	0.007033			24
